# Supplementary material for: Prognostic mutation signature would serve as a potential prognostic predictor in patients with diffuse large B-cell lymphoma
Source: Sci Rep. 2024 Mar 14;14:6161. doi: 10.1038/s41598-024-56583-4 (PMC10940711; doi:10.1038/s41598-024-56583-4)
Supplement: Supplementary file 4 — Supplementary Table S4. [file 41598_2024_56583_MOESM4_ESM.xlsx]

## Sheet: 工作表1
Supplementary Table S4. Estimated coefficients of 94 selected genes for PMS estimation.
Gene symbol	Coefficient	SE	Z	P
ACTL6A	-19.5793	47211.2	-0.000414717	0.999669
AEBP1	-22.7565	37162.6	-0.00061235	0.999511
AIF1	9.46917	1.22474	7.73155	1.06248e-14
ANTXR1	-0.522702	1.07573	-0.485903	0.627036
APBB1IP	41.3394	1.08403	38.1349	3.386069e-318
ARHGAP9	-61.4098	0.834658	-73.5749	0
ASPM	-1.62999	21155.4	-7.70485e-05	0.999938
AXIN2	-43.0926	35412.3	-0.00121688	0.999029
AXL	-37.4636	1.22475	-30.5889	1.72223e-205
BCL2	1.45095	0.426715	3.40029	0.000673151
BLM	208.16	76194.3	0.00273197	0.99782
BMP4	22.6704	1.06041	21.3789	2.10099e-101
BRCA1	-20.1194	1.06041	-18.9732	2.84104e-80
BUB1B	-20.7608	9031.17	-0.00229879	0.998166
C3AR1	-98.746	35412.3	-0.00278847	0.997775
CCL20	2.61399	1.10159	2.37293	0.0176477
CD180	-21.6824	48635	-0.00044582	0.999644
CD52	1.05024	29301.5	3.58426e-05	0.999971
CD72	117.17	55753.7	0.00210156	0.998323
CD79B	2.91259	0.45321	6.42657	1.30515e-10
CD93	137.315	89563.6	0.00153315	0.998777
CDC25A	33.305	1.22489	27.1901	8.50294e-163
CDH11	2.24877	1.26491	1.77781	0.0754357
CENPE	21.2552	0.813773	26.1193	2.20042e-150
CENPO	-23.8289	35412.3	-0.000672898	0.999463
CFTR	-18.3864	14945.4	-0.00123024	0.999018
COL15A1	12.9704	1.086	11.9433	7.03501e-33
COL1A2	35.9705	0.932099	38.5908	0
COL5A1	0.526526	19846.7	2.65297e-05	0.999979
COL5A2	6.03402	1.22474	4.92676	8.36057e-07
CORO1A	-1.15874	28040.8	-4.13232e-05	0.999967
CREBBP	-20.3184	0.432664	-46.9612	0
CRISPLD2	-19.7603	35412.3	-0.000558008	0.999555
CSF2RA	-3.18004	28934.4	-0.000109906	0.999912
CTSC	-68.0531	31680.4	-0.00214811	0.998286
CXCR2	-20.4899	38997.9	-0.000525409	0.999581
DEPDC1B	-20.2546	40750.2	-0.000497041	0.999603
DNMT1	-20.4875	35412.3	-0.000578542	0.999538
DPEP2	-23.6675	35412.3	-0.000668343	0.999467
DTL	183.898	31063.2	0.00592011	0.995277
E2F7	231.913	143832	0.00161239	0.998714
EME1	-19.5793	47211.2	-0.000414717	0.999669
EMR2	32.4719	1.23443	26.3052	1.67155e-152
ENO1	177.329	32612.7	0.00543742	0.995662
ERCC6L	-20.4756	53528.8	-0.000382517	0.999695
ESPL1	-1.24858	29534.3	-4.22758e-05	0.999966
EVI2A	33.1979	1.22534	27.0927	1.19904e-161
EZH2	76.3788	0.678028	112.648	0
FANCD2	-20.9163	35412.3	-0.00059065	0.999529
FBN1	6.87292	0.782138	8.78735	1.53136e-18
FCGR2B	20.7596	1.07009	19.3999	7.7263e-84
FCGR3A	22.1763	0.826698	26.8252	1.6449e-158
FILIP1L	-1.04801	25458.6	-4.11651e-05	0.999967
FLVCR2	-0.983481	38997.9	-2.52188e-05	0.99998
GPR65	-19.0866	37162.6	-0.000513599	0.99959
GPR84	-21.6486	30410.6	-0.000711876	0.999432
HELLS	-1.78165	1.07253	-1.66117	0.0966791
HMGB2	-41.6583	38997.9	-0.00106822	0.999148
IL12RB1	-20.8846	1.08403	-19.2657	1.04238e-82
IL16	1.73019	21513.2	8.04246e-05	0.999936
IL6	-2.71792	0.812825	-3.34379	0.000826421
IPO4	-0.725588	47211.2	-1.5369e-05	0.999988
IQGAP3	52.9056	10395	0.00508952	0.995939
ITGAL	37.4426	1.22714	30.512	1.80861e-204
ITGB2	-20.7166	37162.6	-0.00055746	0.999555
LGR5	-23.6675	35412.3	-0.000668343	0.999467
MCM5	-1.15593	18608	-6.21201e-05	0.99995
MEFV	-69.7423	1.05827	-65.9021	0
MPEG1	0.652674	0.650314	1.00363	0.315558
MRTO4	28.0041	1.162	24.0998	2.50918e-128
MSR1	-2.46526	1.22478	-2.01282	0.0441339
MYD88	-22.419	0.497844	-45.0321	0
NCKAP1L	-11.6236	47211.2	-0.000246204	0.999804
ODAM	0.00925822	0.811978	0.0114021	0.990903
PHLDA1	-78.0387	53528.8	-0.00145788	0.998837
POLQ	-23.6675	35412.3	-0.000668343	0.999467
RAD51	5.07681	1.09213	4.64854	3.34294e-06
RAD54L	-71.5977	53528.8	-0.00133756	0.998933
RNF43	73.6997	12377.6	0.0059543	0.995249
S100A12	25.9729	1.12197	23.1494	1.47277e-118
SASH3	-112.039	1.26491	-88.5749	0
SIGLEC10	20.8055	1.08131	19.241	1.67959e-82
SKP2	10.8647	1.22474	8.87101	7.24882e-19
SLA	-22.7141	44887.1	-0.000506027	0.999596
SLC44A4	11.3353	1.22474	9.25527	2.13697e-20
ST8SIA4	3.436	1.07222	3.20455	0.00135273
TEK	-21.0652	30089.7	-0.000700081	0.999441
TLR7	-75.6792	1.05685	-71.6085	0
TNFAIP3	-20.669	1.08692	-19.0161	1.25458e-80
TP53	2.75126	0.354502	7.76092	8.43177e-15
TROAP	-1.82132	21513.2	-8.46607e-05	0.999933
TSHZ3	68.6892	0.583268	117.766	0
VWA2	21.1684	26216.5	0.000807447	0.999356
WDHD1	48.4738	47211.2	0.00102674	0.999181
