# Supplementary material for: Prognostic mutation signature would serve as a potential prognostic predictor in patients with diffuse large B-cell lymphoma
Source: Sci Rep. 2024 Mar 14;14:6161. doi: 10.1038/s41598-024-56583-4 (PMC10940711; doi:10.1038/s41598-024-56583-4)
Supplement: Supplementary file 5 — Supplementary Table S5. [file 41598_2024_56583_MOESM5_ESM.xlsx]

## Sheet: Sheet1
Supplementary Table S5. Pathway analysis results for 94 PMS genes.
Type	Pathway	Genes InPathway	P-value	FDR	Common Genes Pathway	Percent Pathway	Percent Regulon	Common Gene Symbols
Pathway	ATM Signaling	59	3.14947e-08	1.00783e-06	7	11.8644	6.30631	BLM;BRCA1;CDC25A;CREBBP;FANCD2;RAD51;TP53
Pathway	Role of BRCA1 in DNA Damage Response	60	9.89743e-07	1.58359e-05	6	10	5.40541	BLM;BRCA1;FANCB;FANCD2;RAD51;TP53
Pathway	Hereditary Breast Cancer Signaling	112	2.79641e-06	2.98283e-05	7	6.25	6.30631	BLM;BRCA1;CREBBP;FANCB;FANCD2;RAD51;TP53
Pathway	TREM1 Signaling	55	1.21361e-05	9.70889e-05	5	9.09091	4.5045	FCGR2B;IL1B;IL6;MYD88;TLR7
Pathway	Dendritic Cell Maturation	159	2.30573e-05	0.000147567	7	4.40252	6.30631	COL1A2;CREBBP;FCGR2B;FCGR3A;IL1B;IL6;MYD88
Pathway	Role of IL-17F in Allergic Inflammatory Airway Diseases	41	7.71129e-05	0.000411269	4	9.7561	3.6036	CREBBP;CXCL6;IL1B;IL6
Pathway	Role of Pattern Recognition Receptors in Recognition of Bacteria and Viruses	91	0.000143984	0.000658214	5	5.49451	4.5045	C3AR1;IL1B;IL6;MYD88;TLR7
Pathway	NF-_B Signaling	157	0.000202967	0.00081187	6	3.82166	5.40541	BMP4;CREBBP;IL1B;MYD88;TLR7;TNFAIP3
Pathway	Granulocyte Adhesion and Diapedesis	163	0.000233605	0.000830597	6	3.68098	5.40541	CCL20;CXCL6;CXCR2;IL1B;ITGAL;ITGB2
Pathway	Atherosclerosis Signaling	119	0.00041578	0.0013305	5	4.20168	4.5045	COL1A2;IL1B;IL6;ITGB2;MSR1
Pathway	Altered T Cell and B Cell Signaling in Rheumatoid Arthritis	76	0.000651286	0.00189465	4	5.26316	3.6036	CD79B;IL1B;IL6;TLR7
Pathway	Role of Macrophages, Fibroblasts and Endothelial Cells in Rheumatoid Arthritis	282	0.000875165	0.00233377	7	2.48227	6.30631	CREBBP;FCGR3A;IL16;IL1B;IL6;MYD88;TLR7
Pathway	Cell Cycle: G2/M DNA Damage Checkpoint Regulation	43	0.00173757	0.00427709	3	6.97674	2.7027	BRCA1;SKP2;TP53
Pathway	Role of IL-17A in Psoriasis	13	0.00193563	0.0044243	2	15.3846	1.8018	CCL20;CXCL6
Pathway	DNA Double-Strand Break Repair by Homologous Recombination	13	0.0022793	0.00464677	2	15.3846	1.8018	BRCA1;RAD51
Pathway	Agranulocyte Adhesion and Diapedesis	173	0.00232339	0.00464677	5	2.89017	4.5045	CCL20;CXCL6;CXCR2;IL1B;ITGB2
Pathway	Molecular Mechanisms of Cancer	335	0.00259679	0.00488808	7	2.08955	6.30631	BCL2;BMP4;BRCA1;CDC25A;CREBBP;FANCD2;TP53
Pathway	Role of CHK Proteins in Cell Cycle Checkpoint Control	55	0.00352037	0.00592904	3	5.45455	2.7027	BRCA1;CDC25A;TP53
Pathway	Toll-like Receptor Signaling	55	0.00352037	0.00592904	3	5.45455	2.7027	MYD88;TLR7;TNFAIP3
Pathway	Granzyme A Signaling	17	0.00391713	0.0062674	2	11.7647	1.8018	CREBBP;HMGB2
Pathway	Cell Cycle: G1/S Checkpoint Regulation	59	0.00429302	0.00631663	3	5.08475	2.7027	CDC25A;SKP2;TP53
Pathway	Differential Regulation of Cytokine Production in Macrophages and T Helper Cells by IL-17A and IL-17F	18	0.00439089	0.00631663	2	11.1111	1.8018	IL1B;IL6
Pathway	DNA damage-induced 14-3-3_ Signaling	19	0.00488978	0.00631663	2	10.5263	1.8018	BRCA1;TP53
Pathway	GADD45 Signaling	19	0.00488978	0.00631663	2	10.5263	1.8018	BRCA1;TP53
Pathway	IL-17A Signaling in Airway Cells	63	0.00493486	0.00631663	3	4.7619	2.7027	CCL20;CXCL6;IL6
Pathway	IL-10 Signaling	68	0.00516095	0.00635194	3	4.41176	2.7027	FCGR2B;IL1B;IL6
Pathway	Ovarian Cancer Signaling	130	0.00593529	0.00703442	4	3.07692	3.6036	BCL2;BRCA1;RAD51;TP53
Pathway	Hepatic Fibrosis / Hepatic Stellate Cell Activation	137	0.00694676	0.00793899	4	2.91971	3.6036	BCL2;COL1A2;IL1B;IL6
Pathway	Small Cell Lung Cancer Signaling	71	0.00719471	0.00793899	3	4.22535	2.7027	BCL2;SKP2;TP53
Pathway	Estrogen-mediated S-phase Entry	24	0.00775133	0.00826808	2	8.33333	1.8018	CDC25A;SKP2
Pathway	Cyclins and Cell Cycle Regulation	77	0.00899077	0.0092808	3	3.8961	2.7027	CDC25A;SKP2;TP53
Pathway	Prostate Cancer Signaling	80	0.0099784	0.0099784	3	3.75	2.7027	BCL2;CREBBP;TP53
